# Supplementary material for: Seed Size‐Number Trade‐Off in Populations of a Cosmopolitan Species (Oxybasis glauca) From Xinjiang, China
Source: Ecol Evol. 2026 Apr 7;16(4):e73419. doi: 10.1002/ece3.73419 (PMC13058232; doi:10.1002/ece3.73419)
Supplement: Supplementary file 2 — Data S1: ece373419‐sup‐0002‐DataS1.csv. [file ECE3-16-e73419-s002.csv]

ID	hei	num	mass_z	mass_l	site	habitat	lon	lat	alt	hei_1	MAP	MAT	PH	TN	SOC	site_group	reproductive
shz-1	98	5000	2.1438	0.42876	Shihezi	agricultural margins	86.015855	44.338518	363.4	H	151.9876	9.141976	7.6	1.87	1.876	SHZ-1	8.2171
shz-2	108	7977	3.1755	0.398081986	Shihezi	agricultural margins	86.015855	44.338518	363.4	H	151.9876	9.141976	7.6	1.87	1.876	SHZ-1	7.8738
shz-3	88	8131	3.5984	0.242553191	Shihezi	agricultural margins	86.015855	44.338518	363.4	H	151.9876	9.141976	7.6	1.87	1.876	SHZ-1	12.2625
shz-4	63	4292	2.056	0.379030755	Shihezi	road margins	86.015855	44.338518	363.4	H	151.9876	9.141976	7.6	1.87	1.876	SHZ-1	6.7186
shz-5	47	186	0.1099	0.590860215	Shihezi	road margins	86.015855	44.338518	363.4	H	151.9876	9.141976	7.6	1.87	1.876	SHZ-1	0.4381
shz-7	84	8714	6.5847	0.355646087	Shihezi	road margins	86.015855	44.338518	363.4	H	151.9876	9.141976	7.6	1.87	1.876	SHZ-1	25.9983
shz-8	90	4080	1.1603	0.284387255	Shihezi	road margins	86.015855	44.338518	363.4	H	151.9876	9.141976	7.6	1.87	1.876	SHZ-1	4.6639
shz-9	40	3149	1.6657	0.528961575	Shihezi	road margins	86.015855	44.338518	363.4	H	151.9876	9.141976	7.6	1.87	1.876	SHZ-1	5.1834
shz-10	94	3907	1.3771	0.352469926	Shihezi	road margins	86.015855	44.338518	363.4	H	151.9876	9.141976	7.6	1.87	1.876	SHZ-1	4.4320
shz-11	60	735	0.2902	0.394829932	Shihezi	road margins	86.015855	44.338518	363.4	H	151.9876	9.141976	7.6	1.87	1.876	SHZ-1	0.8299
shz-12	75	3891	1.4474	0.371986636	Shihezi	road margins	86.015855	44.338518	363.4	H	151.9876	9.141976	7.6	1.87	1.876	SHZ-1	6.3168
shz-13	80	420	0.2023	0.681666667	Shihezi	road margins	86.015855	44.338518	363.4	H	151.9876	9.141976	7.6	1.87	1.876	SHZ-1	0.7789
shz-14	90	1768	0.6364	0.359954751	Shihezi	road margins	86.015855	44.338518	363.4	H	151.9876	9.141976	7.6	1.87	1.876	SHZ-1	2.3061
shz-15	150	8059	3.003	0.372626877	Shihezi	agricultural margins	86.015855	44.338518	363.4	H	151.9876	9.141976	7.6	1.87	1.876	SHZ-1	12.7619
shz-16	28	1769	0.5787	0.327133974	Shihezi	urban green spaces	86.015855	44.338518	363.4	L	151.9876	9.141976	7.6	1.87	1.876	SHZ-1	2.1436
shz-17	42	616	0.3115	0.505681818	Shihezi	urban green spaces	86.015855	44.338518	363.4	H	151.9876	9.141976	7.6	1.87	1.876	SHZ-1	1.0408
shz-18	40	698	0.3171	0.554297994	Shihezi	urban green spaces	86.015855	44.338518	363.4	H	151.9876	9.141976	7.6	1.87	1.876	SHZ-1	1.1943
shz-19	50	1856	0.9684	0.521767241	Shihezi	urban green spaces	86.015855	44.338518	363.4	H	151.9876	9.141976	7.6	1.87	1.876	SHZ-1	4.2423
shz-20	39	897	0.3308	0.368784838	Shihezi	urban green spaces	86.015855	44.338518	363.4	L	151.9876	9.141976	7.6	1.87	1.876	SHZ-1	1.1169
shz-21	88	1999	1.2394	0.620010005	Shihezi	urban green spaces	86.015855	44.338518	363.4	H	151.9876	9.141976	7.6	1.87	1.876	SHZ-1	4.7825
shz-22	80	3941	1.9645	0.498477544	Shihezi	urban green spaces	86.015855	44.338518	363.4	H	151.9876	9.141976	7.6	1.87	1.876	SHZ-1	6.9123
shz-23	56	1076	0.4463	0.414776952	Shihezi	urban green spaces	86.015855	44.338518	363.4	H	151.9876	9.141976	7.6	1.87	1.876	SHZ-1	1.5640
shz-24	37	5400	1.8127	0.335685185	Shihezi	agricultural margins	86.015855	44.338518	363.4	L	151.9876	9.141976	7.6	1.87	1.876	SHZ-1	5.4935
shz-25	44	341	0.1333	0.490909091	Shihezi	urban green spaces	86.016672	44.347084	352.3	H	146.2351	9.067432	7.6	1.87	1.876	SHZ-2	0.5343
shz-26	48	963	0.3973	0.412564901	Shihezi	urban green spaces	86.0163	44.34428	355.2	H	146.2351	9.067432	7.6	1.87	1.876	SHZ-3	1.3622
shz-27	105	2505	1.0439	0.416726547	Shihezi	urban green spaces	86.025177	44.34731	350.1	H	146.3115	9.147067	7.6	1.87	1.876	SHZ-4	4.2459
tlf-1	50	410	0.1283	0.312926829	Turpan	urban green spaces	89.667	47.8401	-51.681	H	76.2705	17.126327	7	2.09	2.377	TLF-1	0.4495
tlf-4	54	740	0.2238	0.302432432	Turpan	urban green spaces	89.667	47.8401	-51.681	H	76.2705	17.126327	7	2.09	2.377	TLF-1	0.8909
tlf-6	55	225	0.1282	0.569777778	Turpan	urban green spaces	89.667	47.8401	-51.681	H	76.2705	17.126327	7	2.09	2.377	TLF-1	0.5032
tlf-7	60	407	0.1213	0.298034398	Turpan	urban green spaces	89.667	47.8401	-51.681	H	76.2705	17.126327	7	2.09	2.377	TLF-1	0.3303
tlf-8	45	333	0.1055	0.316816817	Turpan	urban green spaces	89.667	47.8401	-51.681	H	76.2705	17.126327	7	2.09	2.377	TLF-1	0.4045
tlf-9	50	341	0.1017	0.298240469	Turpan	urban green spaces	89.667	47.8401	-51.681	H	76.2705	17.126327	7	2.09	2.377	TLF-1	0.4191
tlf-10	35	742	0.2636	0.355256065	Turpan	urban green spaces	90.2078	42.84706	278.9	L	32.19498	13.41219	6.7	0.32	0.259	TLF-2	0.8550
tlf-11	30	1591	0.4221	0.26530484	Turpan	urban green spaces	90.2078	42.84706	278.9	L	32.19498	13.41219	6.7	0.32	0.259	TLF-2	1.7060
tlf-12	41	1117	0.3192	0.285765443	Turpan	urban green spaces	90.2078	42.84706	278.9	H	32.19498	13.41219	6.7	0.32	0.259	TLF-2	1.0964
tlf-13	35	451	0.1537	0.440798226	Turpan	urban green spaces	90.2078	42.84706	278.9	L	32.19498	13.41219	6.7	0.32	0.259	TLF-2	0.5384
tlf-14	30	461	0.239	0.518438178	Turpan	urban green spaces	90.2078	42.84706	278.9	L	32.19498	13.41219	6.7	0.32	0.259	TLF-2	0.7839
tlf-15	40	731	0.2629	0.359644323	Turpan	urban green spaces	90.2078	42.84706	278.9	H	32.19498	13.41219	6.7	0.32	0.259	TLF-2	0.7454
by-1	138	33045	18.1808	0.450183084	Bayingolin	agricultural margins	83.71034881	42.88455786	2408.2	H	295.2995	-2.085511	7.7	0.95	0.588	BAY-1	62.4652
by-2	125	26298	14.2637	0.442387254	Bayingolin	agricultural margins	83.71034881	42.88455786	2408.2	H	295.2995	-2.085511	7.7	0.95	0.588	BAY-1	50.6590
by-4	68	35	0.0343	0.98	Bayingolin	road margins	83.71034881	42.88455786	2408.2	H	295.2995	-2.085511	7.7	0.95	0.588	BAY-1	0.1105
by-5	63	42	0.0385	0.916666667	Bayingolin	road margins	83.71034881	42.88455786	2408.2	H	295.2995	-2.085511	7.7	0.95	0.588	BAY-1	0.1215
by-10	65	41	0.0451	1.1	Bayingolin	road margins	83.71034881	42.88455786	2408.2	H	295.2995	-2.085511	7.7	0.95	0.588	BAY-1	0.1610
by-11	55	8	0.0069	0.8625	Bayingolin	road margins	83.71034881	42.88455786	2408.2	H	295.2995	-2.085511	7.7	0.95	0.588	BAY-1	0.0258
by-12	50	410	0.1283	0.312926829	Bayingolin	road margins	83.71034881	42.88455786	2408.2	H	295.2995	-2.085511	7.7	0.95	0.588	BAY-1	0.5448
by-13	28	628	0.3418	0.544267516	Bayingolin	road margins	83.71034881	42.88455786	2408.2	L	295.2995	-2.085511	7.7	0.95	0.588	BAY-1	1.0408
by-14	50	43	0.0397	0.923255814	Bayingolin	road margins	83.71034881	42.88455786	2408.2	H	295.2995	-2.085511	7.7	0.95	0.588	BAY-1	0.1502
by-15	48	105	0.0706	0.672380952	Bayingolin	road margins	83.71034881	42.88455786	2408.2	H	295.2995	-2.085511	7.7	0.95	0.588	BAY-1	0.2502
by-16	58	1759	1.4425	0.820068221	Bayingolin	road margins	83.71034881	42.88455786	2408.2	H	295.2995	-2.085511	7.7	0.95	0.588	BAY-1	5.5248
by-17	46	49	0.0523	1.067346939	Bayingolin	road margins	83.71034881	42.88455786	2408.2	H	295.2995	-2.085511	7.7	0.95	0.588	BAY-1	0.2049
by-18	30	617	0.3713	0.60178282	Bayingolin	road margins	83.71034881	42.88455786	2408.2	L	295.2995	-2.085511	7.7	0.95	0.588	BAY-1	1.1805
by-21	45	317	0.1298	0.409463722	Bayingolin	road margins	83.71034881	42.88455786	2408.2	H	295.2995	-2.085511	7.7	0.95	0.588	BAY-1	0.5697
by-23	48	275	0.1263	0.459272727	Bayingolin	road margins	83.71034881	42.88455786	2408.2	H	295.2995	-2.085511	7.7	0.95	0.588	BAY-1	0.5457
by-25	56	206	0.1328	0.644660194	Bayingolin	agricultural margins	83.71034881	42.88455786	2408.2	H	295.2995	-2.085511	7.7	0.95	0.588	BAY-1	0.3740
by-29	52	3164	1.5762	0.498166877	Bayingolin	agricultural margins	83.71034881	42.88455786	2408.2	H	295.2995	-2.085511	7.7	0.95	0.588	BAY-1	6.2705
by-30	45	3155	1.6807	0.532709984	Bayingolin	agricultural margins	83.71034881	42.88455786	2408.2	H	295.2995	-2.085511	7.7	0.95	0.588	BAY-1	5.9427
by-31	108	1014	0.6196	0.611045365	Bayingolin	agricultural margins	83.71034881	42.88455786	2408.2	H	295.2995	-2.085511	7.7	0.95	0.588	BAY-1	2.3161
by-32	121	42374	22.3893	0.328373531	Bayingolin	agricultural margins	83.71034881	42.88455786	2408.2	H	295.2995	-2.085511	7.7	0.95	0.588	BAY-1	69.6717
fk-1	30	340	0.1462	0.43	Fukang	road margins	87.73086	44.11045	446.27	L	179.3106	8.786309	8	0.63	0.756	FUK-1	0.5733
fk-2	30	441	0.251	0.569160998	Fukang	road margins	87.73086	44.11045	446.27	L	179.3106	8.786309	8	0.63	0.756	FUK-1	0.8401
fk-4	40	1073	0.2708	0.625163094	Fukang	road margins	87.73086	44.11045	446.27	H	179.3106	8.786309	8	0.63	0.756	FUK-1	1.0138
fk-5	30	781	0.314	0.402048656	Fukang	road margins	87.73086	44.11045	446.27	L	179.3106	8.786309	8	0.63	0.756	FUK-1	0.9989
fk-6	35	525	0.2212	0.421333333	Fukang	road margins	87.73086	44.11045	446.27	L	179.3106	8.786309	8	0.63	0.756	FUK-1	0.7489
fk-7	55	771	0.2985	0.387159533	Fukang	road margins	87.73086	44.11045	446.27	H	179.3106	8.786309	8	0.63	0.756	FUK-1	1.1184
fk-8	50	287	0.111	0.586759582	Fukang	road margins	87.73086	44.11045	446.27	H	179.3106	8.786309	8	0.63	0.756	FUK-1	0.4003
fk-9	32	72	0.458	0.636111111	Fukang	road margins	48.657222	87.038333	1302.9	L	306.9248	-0.0700069	6.6	2.63	3.228	FUK-2	1.6744
fk-10	29	175	0.1857	1.061142857	Fukang	road margins	48.657222	87.038333	1311	L	306.9248	-0.0700069	6.6	2.63	3.228	FUK-2	0.6545
fk-11	25	417	0.1765	0.423261391	Fukang	road margins	48.657222	87.038333	1309	L	306.9248	-0.0700069	6.6	2.63	3.228	FUK-2	0.6100
kk-1	115	3184	1.7072	0.536180905	Fukang	road margins	47.212222	89.869444	1183	H	142.88741	2.324685	7	1.36	1.418	FUK-3	5.5339
kk-2	47	602	0.3036	0.504318937	Fukang	road margins	47.212222	89.869444	1182.7	H	142.88741	2.324685	7	1.36	1.418	FUK-3	1.0667
kk-3	90	3410	2.1229	0.42255132	Fukang	road margins	47.212222	89.869444	1181	H	142.88741	2.324685	7	1.36	1.418	FUK-3	6.4623
kk-4	53	2405	0.5615	0.233471933	Fukang	road margins	47.212222	89.869444	1183.5	H	142.88741	2.324685	7	1.36	1.418	FUK-3	2.2220
wc-1	40	1367	1.016	0.743233358	Fukang	road margins	47.8375	86.664167	419.4	H	235.5507	6.632022	7.6	1.87	1.876	FUK-4	3.4370
wc-2	24	1840	0.7066	0.384021739	Fukang	road margins	47.8375	86.664167	456.1	L	235.5507	6.632022	7.6	1.87	1.876	FUK-4	2.1366
yt-1	69	3243	1.2978	0.400185014	Hotan	road margins	81.8465484	36.79188245	1439.46	H	42.92776	13.28602	6.9	0.22	0.242	HOT-1	4.8842
yt-2	58	186	0.0729	0.391935484	Hotan	road margins	81.8465484	36.79188245	1439.46	H	42.92776	13.28602	6.9	0.22	0.242	HOT-1	0.2417
yt-3	16	345	0.1907	0.552753623	Hotan	road margins	81.8465484	36.79188245	1439.46	L	42.92776	13.28602	6.9	0.22	0.242	HOT-1	0.6199
yt-4	26	325	0.151	0.464615385	Hotan	road margins	81.8465484	36.79188245	1439.46	L	42.92776	13.28602	6.9	0.22	0.242	HOT-1	0.5421
yt-5	38	434	0.2164	0.498617512	Hotan	road margins	81.8465484	36.79188245	1439.46	L	42.92776	13.28602	6.9	0.22	0.242	HOT-1	0.7583
yt-6	24	151	0.088	0.582781457	Hotan	road margins	81.8465484	36.79188245	1439.46	L	42.92776	13.28602	6.9	0.22	0.242	HOT-1	0.2736
yt-7	11	130	0.0477	0.366923077	Hotan	road margins	81.8465484	36.79188245	1439.46	L	42.92776	13.28602	6.9	0.22	0.242	HOT-1	0.1410
yt-8	22	87	0.026	0.498850575	Hotan	road margins	81.8465484	36.79188245	1439.46	L	42.92776	13.28602	6.9	0.22	0.242	HOT-1	0.0753
yt-9	41	947	0.4782	0.504963041	Hotan	road margins	81.8465484	36.79188245	1439.46	H	42.92776	13.28602	6.9	0.22	0.242	HOT-1	1.6230
yt-10	43	1661	0.7466	0.44948826	Hotan	road margins	81.8465484	36.79188245	1439.46	H	42.92776	13.28602	6.9	0.22	0.242	HOT-1	1.8331
yt-11	47	239	0.1372	0.574058577	Hotan	road margins	81.84389925	36.80171683	1423.52	H	42.08109	13.32259	6.9	0.22	0.242	HOT-2	0.5323
yt-13	19	1558	0.7898	0.506931964	Hotan	road margins	81.84389925	36.80171683	1423.52	L	42.08109	13.32259	6.9	0.22	0.242	HOT-2	2.2017
yt-14	19	404	0.1477	0.365594059	Hotan	road margins	81.84389925	36.80171683	1423.52	L	42.08109	13.32259	6.9	0.22	0.242	HOT-2	0.5019
yt-15	46	1307	0.4535	0.346977812	Hotan	road margins	81.84389925	36.80171683	1423.52	H	42.08109	13.32259	6.9	0.22	0.242	HOT-2	2.0465
yt-16	42	2453	1.6316	0.665144721	Hotan	agricultural margins	81.84389925	36.80171683	1423.52	H	42.08109	13.32259	6.9	0.22	0.242	HOT-2	6.1747
yt-17	32	342	0.168	0.49122807	Hotan	road margins	81.84389925	36.80171683	1423.52	L	42.08109	13.32259	6.9	0.22	0.242	HOT-2	0.6187
yt-18	41	193	0.0671	0.347668394	Hotan	road margins	81.84389925	36.80171683	1423.52	H	42.08109	13.32259	6.9	0.22	0.242	HOT-2	0.2276
yt-19	51	468	0.2108	0.45042735	Hotan	road margins	81.84389925	36.80171683	1423.52	H	42.08109	13.32259	6.9	0.22	0.242	HOT-2	0.8827
yt-20	53	2012	0.75	0.372763419	Hotan	road margins	81.84389925	36.80171683	1423.52	H	42.08109	13.32259	6.9	0.22	0.242	HOT-2	2.3864
yt-21	33	934	0.3846	0.411777302	Hotan	road margins	81.82114648	36.81160815	1399.33	L	43.02481	13.41645	8	0.61	0.453	HOT-3	1.2685
yt-22	41	741	0.2933	0.395816464	Hotan	road margins	81.82114648	36.81160815	1399.33	H	43.02481	13.41645	8	0.61	0.453	HOT-3	1.1619
yt-23	53	1774	0.6622	0.373280722	Hotan	road margins	81.82114648	36.81160815	1399.33	H	43.02481	13.41645	8	0.61	0.453	HOT-3	2.3313
yt-24	66	1656	0.6832	0.412560386	Hotan	road margins	81.82114648	36.81160815	1399.33	H	43.02481	13.41645	8	0.61	0.453	HOT-3	2.3425
yt-25	32	1478	0.6841	0.46285521	Hotan	road margins	81.82114648	36.81160815	1399.33	L	43.02481	13.41645	8	0.61	0.453	HOT-3	3.1613
yt-26	23	187	0.057	0.304812834	Hotan	road margins	81.82114648	36.81160815	1399.33	L	43.02481	13.41645	8	0.61	0.453	HOT-3	0.1867
yt-27	21	3	0.0011	0.366666667	Hotan	road margins	81.82114648	36.81160815	1399.33	L	43.02481	13.41645	8	0.61	0.453	HOT-3	0.0038
yt-28	22	216	0.079	0.365740741	Hotan	road margins	81.82114648	36.81160815	1399.33	L	43.02481	13.41645	8	0.61	0.453	HOT-3	0.2883
yt-29	87	1980	0.6746	0.340707071	Hotan	road margins	81.82114648	36.81160815	1399.33	H	43.02481	13.41645	8	0.61	0.453	HOT-3	2.0261
my-1	61	1618	0.2777	0.171631644	Hotan	road margins	79.72634618	37.25549813	1277.68	H	39.61343	13.59021	8.2	1.24	1.14	HOT-4	1.0070
my-2	63	926	0.319	0.344492441	Hotan	road margins	79.72634618	37.25549813	1277.68	H	39.61343	13.59021	8.2	1.24	1.14	HOT-4	1.1709
my-3	39	10	0.0013	0.73	Hotan	road margins	79.72634618	37.25549813	1277.68	L	39.61343	13.59021	8.2	1.24	1.14	HOT-4	0.0052
my-4	43	654	0.127	0.194189602	Hotan	road margins	79.72634618	37.25549813	1277.68	H	39.61343	13.59021	8.2	1.24	1.14	HOT-4	0.5435
my-5	22	378	0.0723	0.191269841	Hotan	road margins	79.72634618	37.25549813	1277.68	L	39.61343	13.59021	8.2	1.24	1.14	HOT-4	0.2374
my-6	34	88	0.0115	0.130681818	Hotan	road margins	79.72634618	37.25549813	1277.68	L	39.61343	13.59021	8.2	1.24	1.14	HOT-4	0.0410
my-7	37	6	0.0013	0.516666667	Hotan	road margins	79.72634618	37.25549813	1277.68	L	39.61343	13.59021	8.2	1.24	1.14	HOT-4	0.0042
my-8	23	12	0.0018	0.55	Hotan	road margins	79.72634618	37.25549813	1277.68	L	39.61343	13.59021	8.2	1.24	1.14	HOT-4	0.0072
my-9	23	696	0.133	0.191091954	Hotan	road margins	79.72634618	37.25549813	1277.68	L	39.61343	13.59021	8.2	1.24	1.14	HOT-4	0.5432
my-10	25	317	0.0646	0.203785489	Hotan	road margins	79.72634618	37.25549813	1277.68	L	39.61343	13.59021	8.2	1.24	1.14	HOT-4	0.2819
my-11	24	110	0.0709	0.644545455	Hotan	road margins	79.59293814	37.12410356	1320.06	L	37.186	14.37141	8.1	0.65	0.429	HOT-5	0.2444
my-12	63	1266	0.5267	0.416034755	Hotan	road margins	79.59293814	37.12410356	1320.06	H	37.186	14.37141	8.1	0.65	0.429	HOT-5	2.0803
my-13	13	98	0.0857	0.174489796	Hotan	road margins	79.59293814	37.12410356	1320.06	L	37.186	14.37141	8.1	0.65	0.429	HOT-5	0.2703
my-14	29	75	0.1276	1.701333333	Hotan	road margins	79.59293814	37.12410356	1320.06	L	37.186	14.37141	8.1	0.65	0.429	HOT-5	0.4511
my-15	32	261	0.2354	0.901915709	Hotan	road margins	79.59293814	37.12410356	1320.06	L	37.186	14.37141	8.1	0.65	0.429	HOT-5	0.7429
my-16	24	560	0.2636	0.470714286	Hotan	road margins	79.59293814	37.12410356	1320.06	L	37.186	14.37141	8.1	0.65	0.429	HOT-5	0.9623
my-17	43	176	0.1918	1.089772727	Hotan	road margins	79.59293814	37.12410356	1320.06	H	37.186	14.37141	8.1	0.65	0.429	HOT-5	0.7641
my-18	37	146	0.0182	0.124657534	Hotan	road margins	79.59293814	37.12410356	1320.06	L	37.186	14.37141	8.1	0.65	0.429	HOT-5	0.0732
my-19	19	733	0.1761	0.240245566	Hotan	road margins	79.59293814	37.12410356	1320.06	L	37.186	14.37141	8.1	0.65	0.429	HOT-5	0.6905
my-20	7	10	0.0043	0.83	Hotan	road margins	79.59293814	37.12410356	1320.06	L	37.186	14.37141	8.1	0.65	0.429	HOT-5	0.0152
my-21	36	1383	0.5576	0.40318149	Hotan	road margins	79.59293814	37.12410356	1320.06	L	37.186	14.37141	8.1	0.65	0.429	HOT-5	2.4743
cl-1	24	314	0.0868	0.276433121	Hotan	road margins	80.79856014	36.98423012	1360.97	L	43.15778	13.48991	8	0.61	0.453	HOT-6	0.3494
cl-2	24	184	0.0542	0.294565217	Hotan	road margins	80.79856014	36.98423012	1360.97	L	43.15778	13.48991	8	0.61	0.453	HOT-6	0.2029
cl-3	32	36	0.0184	0.511111111	Hotan	road margins	80.79856014	36.98423012	1360.97	L	43.15778	13.48991	8	0.61	0.453	HOT-6	0.0628
cl-5	19	459	0.2205	0.480392157	Hotan	road margins	80.79856014	36.98423012	1360.97	L	43.15778	13.48991	8	0.61	0.453	HOT-6	0.6331
cl-8	27	27	0.0118	0.437037037	Hotan	road margins	80.79615359	37.00468858	1341.33	L	43.12	13.50655	8.2	1.24	1.14	HOT-7	0.0521
cl-10	35	291	0.0879	0.302061856	Hotan	road margins	80.79615359	37.00468858	1341.33	L	43.12	13.50655	8.2	1.24	1.14	HOT-7	0.3283
cl-11	48	898	0.3251	0.362026726	Hotan	road margins	80.79615359	37.00468858	1341.33	L	43.12	13.50655	8.2	1.24	1.14	HOT-7	0.8693
cl-16	18	356	0.0604	0.169662921	Hotan	road margins	80.79615359	37.00468858	1341.33	L	43.12	13.50655	8.2	1.24	1.14	HOT-7	0.1913
cl-17	18	128	0.0515	0.40234375	Hotan	road margins	80.79615359	37.00468858	1341.33	L	43.12	13.50655	8.2	1.24	1.14	HOT-7	0.1777
cl-18	76	467	0.1797	0.384796574	Hotan	road margins	80.79615359	37.00468858	1341.33	L	43.12	13.50655	8.2	1.24	1.14	HOT-7	0.6695
cl-20	20	311	0.156	0.501607717	Hotan	road margins	80.79769952	37.0019483	134.06	L	43.12	13.50655	8.2	1.24	1.14	HOT-8	0.6087
cl-21	21	31	0.0164	0.529032258	Hotan	road margins	80.79908399	37.00636073	1340.44	L	43.12	13.50655	8.2	1.24	1.14	HOT-9	0.0597
cl-22	18	19	0.0107	0.563157895	Hotan	road margins	80.79908399	37.00636073	1340.44	L	43.12	13.50655	8.2	1.24	1.14	HOT-9	0.0377
cl-23	47	69	0.0251	0.363768116	Hotan	road margins	80.79908399	37.00636073	1340.44	L	43.12	13.50655	8.2	1.24	1.14	HOT-9	0.0888
cl-24	15	10	0.0043	0.43	Hotan	road margins	80.79908399	37.00636073	1340.44	L	43.12	13.50655	8.2	1.24	1.14	HOT-9	0.0139
cl-25	17	489	0.2646	0.541104294	Hotan	road margins	80.79908399	37.00636073	1340.44	L	43.12	13.50655	8.2	1.24	1.14	HOT-9	1.1649
cl-26	23	735	0.2699	0.367210884	Hotan	road margins	80.79908399	37.00636073	1340.44	L	43.12	13.50655	8.2	1.24	1.14	HOT-9	0.9028
cl-27	10	85	0.0355	0.417647059	Hotan	road margins	80.79908399	37.00636073	1340.44	L	43.12	13.50655	8.2	1.24	1.14	HOT-9	0.1158
cl-28	15	175	0.113	0.645714286	Hotan	road margins	80.79908399	37.00636073	1340.44	L	43.12	13.50655	8.2	1.24	1.14	HOT-9	0.3741
cl-29	19	103	0.0279	0.270873786	Hotan	road margins	80.79908399	37.00636073	1340.44	L	43.12	13.50655	8.2	1.24	1.14	HOT-9	0.0991
cl-30	53	538	0.183	0.340148699	Hotan	road margins	80.79908399	37.00636073	1340.44	L	43.12	13.50655	8.2	1.24	1.14	HOT-9	0.7023
yw-1	6	25	0.019	0.76	Hami	road margins	94.67669837	43.24703449	1661.28	L	83.81186	5.417471	8	0.74	0.665	HAM-1	0.0682
yw-3	10	3	0.0023	0.766666667	Hami	road margins	94.67669837	43.24703449	1661.28	L	83.81186	5.417471	8	0.74	0.665	HAM-1	0.0077
yw-4	23	142	0.1159	0.816197183	Hami	road margins	94.67669837	43.24703449	1661.28	L	83.81186	5.417471	8	0.74	0.665	HAM-1	0.4247
yw-5	19	112	0.0734	0.655357143	Hami	road margins	94.67669837	43.24703449	1661.28	L	83.81186	5.417471	8	0.74	0.665	HAM-1	0.2520
yw-6	10	36	0.0287	0.797222222	Hami	road margins	94.67669837	43.24703449	1661.28	L	83.81186	5.417471	8	0.74	0.665	HAM-1	0.0770
yw-7	7	10	0.0092	0.92	Hami	road margins	94.67669837	43.24703449	1661.28	L	83.81186	5.417471	8	0.74	0.665	HAM-1	0.0371
yw-8	6	50	0.0138	0.276	Hami	road margins	94.67669837	43.24703449	1661.28	L	83.81186	5.417471	8	0.74	0.665	HAM-1	0.0523
yw-9	10	18	0.0124	0.688888889	Hami	road margins	94.67669837	43.24703449	1661.28	L	83.81186	5.417471	8	0.74	0.665	HAM-1	0.0520
yw-10	23	93	0.0472	0.507526882	Hami	road margins	94.67669837	43.24703449	1661.28	L	83.81186	5.417471	8	0.74	0.665	HAM-1	0.1494
yw-12	21	10	0.0117	1.17	Hami	road margins	94.69581611	43.25206084	1628.03	L	79.14315	5.438367	8	0.74	0.665	HAM-2	0.0500
yw-15	68	241	0.1403	0.582157676	Hami	road margins	94.69581611	43.25206084	1628.03	L	79.14315	5.438367	8	0.74	0.665	HAM-2	0.4225
yw-16	23	44	0.0307	0.697727273	Hami	road margins	94.69226607	43.25112954	1632.16	L	79.71315	5.440867	8	0.74	0.665	HAM-3	0.1111
yw-17	22	182	0.041	0.225274725	Hami	road margins	94.69226607	43.25112954	1632.16	L	79.71315	5.440867	8	0.74	0.665	HAM-3	0.1552
yw-18	13	104	0.0227	0.218269231	Hami	road margins	94.69226607	43.25112954	1632.16	L	79.71315	5.440867	8	0.74	0.665	HAM-3	0.0716
yw-19	11	266	0.0569	0.213909774	Hami	road margins	94.69226607	43.25112954	1632.16	L	79.71315	5.440867	8	0.74	0.665	HAM-3	0.1770
yw-21	37	178	0.0381	0.214044944	Hami	road margins	94.69226607	43.25112954	1632.16	L	79.71315	5.440867	8	0.74	0.665	HAM-3	0.1326
yw-22	123	1679	0.8083	0.48141751	Hami	road margins	94.69226607	43.25112954	1632.16	L	79.71315	5.440867	8	0.74	0.665	HAM-3	2.7591
yw-23	14	30	0.006	0.6	Hami	urban green spaces	94.69226607	43.25112954	1632.16	L	79.71315	5.440867	8	0.74	0.665	HAM-3	0.0175
yw-24	23	393	0.0472	0.420101781	Hami	urban green spaces	94.69226607	43.25112954	1632.16	L	79.71315	5.440867	8	0.74	0.665	HAM-3	0.1401
yw-26	26	16	0.0127	0.79375	Hami	urban green spaces	94.69226607	43.25112954	1632.16	L	79.71315	5.440867	8	0.74	0.665	HAM-3	0.0458
yw-27	36	20	0.0165	0.825	Hami	urban green spaces	94.69226607	43.25112954	1632.16	L	79.71315	5.440867	8	0.74	0.665	HAM-3	0.0405
yw-28	22	208	0.057	0.274038462	Hami	urban green spaces	94.69226607	43.25112954	1632.16	L	79.71315	5.440867	8	0.74	0.665	HAM-3	0.2216
yw-29	46	7	0.0057	0.814285714	Hami	urban green spaces	94.69226607	43.25112954	1632.16	L	79.71315	5.440867	8	0.74	0.665	HAM-3	0.0232
lp-4	16	29	0.0103	0.355172414	Hotan	urban green spaces	79.99703819	37.08206769	1344.41	L	42.36	13.37253	8.2	1.24	1.14	HOT-10	0.0351
lp-5	22	26	0.019	0.730769231	Hotan	urban green spaces	79.99703819	37.08206769	1344.41	L	42.36	13.37253	8.2	1.24	1.14	HOT-10	0.0709
lp-6	13	188	0.0586	0.511702128	Hotan	urban green spaces	80.45886893	37.05616199	1345	L	43.95847	13.89204	8.6	0.94	0.908	HOT-11	0.2450
lp-7	37	1197	0.3484	0.291060986	Hotan	urban green spaces	80.45886893	37.05616199	1345	L	43.95847	13.89204	8.6	0.94	0.908	HOT-11	1.1637
lp-10	13	415	0.155	0.373493976	Hotan	urban green spaces	80.45886893	37.05616199	1345	L	43.95847	13.89204	8.6	0.94	0.908	HOT-11	0.5038
lp-11	43	1455	0.5094	0.350103093	Hotan	urban green spaces	80.45886893	37.05616199	1345	L	43.95847	13.89204	8.6	0.94	0.908	HOT-11	1.6563
lp-12	28	234	0.1016	0.434188034	Hotan	urban green spaces	80.45886893	37.05616199	1345	L	43.95847	13.89204	8.6	0.94	0.908	HOT-11	0.3289
lp-13	17	186	0.0425	0.228494624	Hotan	urban green spaces	80.45886893	37.05616199	1345	L	43.95847	13.89204	8.6	0.94	0.908	HOT-11	0.1350
lp-14	13	143	0.0584	0.408391608	Hotan	urban green spaces	80.45886893	37.05616199	1345	L	43.95847	13.89204	8.6	0.94	0.908	HOT-11	0.2172
lp-15	14	99	0.0324	0.327272727	Hotan	urban green spaces	80.45886893	37.05616199	1345	L	43.95847	13.89204	8.6	0.94	0.908	HOT-11	0.1167
lp-16	15	274	0.0878	0.320437956	Hotan	urban green spaces	80.45886893	37.05616199	1345	L	43.95847	13.89204	8.6	0.94	0.908	HOT-11	0.2240
lp-17	10	40	0.0104	0.26	Hotan	urban green spaces	80.45886893	37.05616199	1345	L	43.95847	13.89204	8.6	0.94	0.908	HOT-11	0.0290
lp-19	12	144	0.0446	0.309722222	Hotan	urban green spaces	80.40652661	37.03590218	1335	L	41.06469	13.93271	8.1	0.65	0.429	HOT-12	0.1549
lp-20	10	142	0.063	0.443661972	Hotan	urban green spaces	80.40652661	37.03590218	1335	L	41.06469	13.93271	8.1	0.65	0.429	HOT-12	0.2662
lp-21	14	58	0.0147	0.253448276	Hotan	urban green spaces	80.40652661	37.03590218	1335	L	41.06469	13.93271	8.1	0.65	0.429	HOT-12	0.0613
lp-22	21	456	0.2212	0.485087719	Hotan	urban green spaces	80.40652661	37.03590218	1335	L	41.06469	13.93271	8.1	0.65	0.429	HOT-12	0.8242
lp-27	10	34	0.0171	0.502941176	Hotan	urban green spaces	80.2241694	37.04233507	1330.54	L	40.30672	13.83512	8.1	0.65	0.429	HOT-13	0.0688
lp-28	25	74	0.0451	0.609459459	Hotan	urban green spaces	80.2241694	37.04233507	1330.54	L	40.30672	13.83512	8.1	0.65	0.429	HOT-13	0.1679
lp-29	25	181	0.092	0.508287293	Hotan	urban green spaces	80.2241694	37.04233507	1330.54	L	40.30672	13.83512	8.1	0.65	0.429	HOT-13	0.2805
lp-30	57	704	0.2971	0.422017045	Hotan	urban green spaces	80.2241694	37.04233507	1330.54	L	40.30672	13.83512	8.1	0.65	0.429	HOT-13	1.2967
blk-2	24	20	0.0174	0.87	Hami	urban green spaces	93.01411182	43.09708132	1640.974	L	54.801116	10.568925	8	0.61	0.453	HAM-4	0.0630
blk-3	43	42	0.0287	0.683333333	Hami	urban green spaces	93.01411182	43.09708132	1640.974	L	54.801116	10.568925	8	0.61	0.453	HAM-4	0.0950
blk-4	40	10	0.0084	0.84	Hami	urban green spaces	93.01411182	43.09708132	1640.974	L	54.801116	10.568925	8	0.61	0.453	HAM-4	0.0342
blk-5	25	75	0.0604	0.805333333	Hami	urban green spaces	93.01411182	43.09708132	1640.974	L	54.801116	10.568925	8	0.61	0.453	HAM-4	0.2010
blk-6	18	47	0.0498	1.059574468	Hami	urban green spaces	93.01411182	43.09708132	1640.974	L	54.801116	10.568925	8	0.61	0.453	HAM-4	0.1910
blk-7	25	22	0.0221	1.004545455	Hami	urban green spaces	93.01411182	43.09708132	1640.974	L	54.801116	10.568925	8	0.61	0.453	HAM-4	0.0774
blk-8	47	150	0.161	1.073333333	Hami	urban green spaces	93.01411182	43.09708132	1640.974	L	54.801116	10.568925	8	0.61	0.453	HAM-4	0.5592
blk-9	41	50	0.0483	0.966	Hami	urban green spaces	93.01411182	43.09708132	1640.974	H	54.801116	10.568925	8	0.61	0.453	HAM-4	0.1387
blk-10	46	25	0.0473	1.892	Hami	urban green spaces	93.01411182	43.09708132	1640.974	H	54.801116	10.568925	8	0.61	0.453	HAM-4	0.1597
blk-12	18	17	0.0118	0.694117647	Hami	urban green spaces	93.01411182	43.09708132	1640.974	L	54.801116	10.568925	8	0.61	0.453	HAM-4	0.0429
blk-13	42	5	0.0042	0.84	Hami	urban green spaces	93.01411182	43.09708132	1640.974	L	54.801116	10.568925	8	0.61	0.453	HAM-4	0.0194
blk-14	35	104	0.0827	0.795192308	Hami	urban green spaces	93.01411182	43.09708132	1640.974	L	54.801116	10.568925	8	0.61	0.453	HAM-4	0.3291
blk-16	13	13	0.0092	0.707692308	Hami	urban green spaces	93.01411182	43.09708132	1640.974	L	54.801116	10.568925	8	0.61	0.453	HAM-4	0.0336
blk-17	13	5	0.0051	1.02	Hami	urban green spaces	93.01411182	43.09708132	1640.974	L	54.801116	10.568925	8	0.61	0.453	HAM-4	0.0200
blk-20	16	44	0.0398	0.904545455	Hami	urban green spaces	93.01411182	43.09708132	1640.974	L	54.801116	10.568925	8	0.61	0.453	HAM-4	0.1410
blk-25	41	76	0.0216	0.284210526	Hami	urban green spaces	93.00904354	43.60293546	1570.6	L	152.1432	3.395237	7.1	2.15	2.244	HAM-5	0.0865
blk-26	22	98	0.0176	0.179591837	Hami	urban green spaces	93.00904354	43.60293546	1570.6	L	152.1432	3.395237	7.1	2.15	2.244	HAM-5	0.0748
blk-27	9	6	0.0049	0.816666667	Hami	urban green spaces	93.00904354	43.60293546	1570.6	L	152.1432	3.395237	7.1	2.15	2.244	HAM-5	0.0120
blk-28	7	6	0.0044	0.733333333	Hami	urban green spaces	93.00904354	43.60293546	1570.6	L	152.1432	3.395237	7.1	2.15	2.244	HAM-5	0.0171
blk-29	15	51	0.0285	0.558823529	Hami	urban green spaces	93.00904354	43.60293546	1570.6	L	152.1432	3.395237	7.1	2.15	2.244	HAM-5	0.1158
blk-30	8	32	0.0234	0.73125	Hami	urban green spaces	93.00904354	43.60293546	1570.6	L	152.1432	3.395237	7.1	2.15	2.244	HAM-5	0.0798
ht-1	42	194	0.0303	0.156185567	Hotan	urban green spaces	79.90447924	37.152975	1298.19	H	42.82156	13.7655	8.2	1.24	1.14	HOT-14	0.1131
ht-2	75	257	0.0207	0.080544747	Hotan	urban green spaces	79.90447924	37.152975	1298.19	H	42.82156	13.7655	8.2	1.24	1.14	HOT-14	0.0866
ht-3	62	211	0.0459	0.217535545	Hotan	urban green spaces	79.90447924	37.152975	1298.19	H	42.82156	13.7655	8.2	1.24	1.14	HOT-14	0.1533
ht-4	57	512	0.0393	0.076757813	Hotan	urban green spaces	79.90447924	37.152975	1298.19	H	42.82156	13.7655	8.2	1.24	1.14	HOT-14	0.1277
ht-6	43	561	0.1466	0.261319073	Hotan	urban green spaces	79.90447924	37.152975	1298.19	H	42.82156	13.7655	8.2	1.24	1.14	HOT-14	0.4767
ht-7	80	160	0.0335	0.209375	Hotan	urban green spaces	79.90447924	37.152975	1298.19	H	42.82156	13.7655	8.2	1.24	1.14	HOT-14	0.1084
ht-8	77	2796	0.6996	0.250214592	Hotan	agricultural margins	79.91309282	37.15609908	1293.17	H	42.8	13.79904	8.2	1.24	1.14	HOT-15	2.2223
ht-9	77	1898	0.3153	0.166122234	Hotan	agricultural margins	79.91309282	37.15609908	1293.17	H	42.8	13.79904	8.2	1.24	1.14	HOT-15	1.1728
ht-10	78	287	0.0899	0.313240418	Hotan	agricultural margins	79.91309282	37.15609908	1293.17	H	42.8	13.79904	8.2	1.24	1.14	HOT-15	0.3238
ht-11	101	621	0.1608	0.258937198	Hotan	urban green spaces	79.91309282	37.15609908	1293.17	H	42.8	13.79904	8.2	1.24	1.14	HOT-15	0.4103
ht-12	33	491	0.13	0.264765784	Hotan	urban green spaces	79.91309282	37.15609908	1293.17	L	42.8	13.79904	8.2	1.24	1.14	HOT-15	0.3620
ht-13	61	11	0.0051	0.463636364	Hotan	urban green spaces	79.91309282	37.15609908	1293.17	L	42.8	13.79904	8.2	1.24	1.14	HOT-15	0.0177
ht-14	27	1211	0.3722	0.307349298	Hotan	urban green spaces	79.91309282	37.15609908	1293.17	L	42.8	13.79904	8.2	1.24	1.14	HOT-15	1.5728
ht-15	68	420	0.1631	0.388333333	Hotan	urban green spaces	79.92813195	37.15145247	1293.59	L	42.65031	13.81478	8.5	0.43	0.607	HOT-16	0.6802
ht-18	46	631	0.1442	0.228526149	Hotan	urban green spaces	79.92813195	37.15145247	1293.59	L	42.65031	13.81478	8.5	0.43	0.607	HOT-16	0.5373
ht-20	39	460	0.1168	0.253913043	Hotan	urban green spaces	79.90447924	37.15297506	1298.19	L	42.82156	13.7655	8.2	1.24	1.14	HOT-17	0.4702
ht-21	48	155	0.033	0.212903226	Hotan	urban green spaces	79.90447924	37.15297506	1298.19	L	42.82156	13.7655	8.2	1.24	1.14	HOT-17	0.1228
yz-1	18	75	0.0101	0.134666667	Hami	urban green spaces	93.45420081	42.85546735	714.42	L	35.865048	10.782407	8.5	0.43	0.607	HAM-6	0.0308
yz-4	23	106	0.0282	0.266037736	Hami	urban green spaces	93.45420081	42.85546735	714.42	L	35.865048	10.782407	8.5	0.43	0.607	HAM-6	0.1231
yz-5	12	4	0.0011	0.275	Hami	urban green spaces	93.45420081	42.85546735	714.42	L	35.865048	10.782407	8.5	0.43	0.607	HAM-6	0.0040
yz-6	20	94	0.021	0.223404255	Hami	urban green spaces	93.45420081	42.85546735	714.42	L	35.865048	10.782407	8.5	0.43	0.607	HAM-6	0.0695
yz-7	14	6	0.0021	0.35	Hami	urban green spaces	93.45420081	42.85546735	714.42	L	35.865048	10.782407	8.5	0.43	0.607	HAM-6	0.0086
yz-8	18	328	0.0515	0.157012195	Hami	urban green spaces	93.45420081	42.85546735	714.42	L	35.865048	10.782407	8.5	0.43	0.607	HAM-6	0.1714
yz-9	21	401	0.06	0.149625935	Hami	urban green spaces	93.45420081	42.85546735	714.42	L	35.865048	10.782407	8.5	0.43	0.607	HAM-6	0.2301
yz-10	18	178	0.0344	0.193258427	Hami	urban green spaces	93.45420081	42.85546735	714.42	L	35.865048	10.782407	8.5	0.43	0.607	HAM-6	0.1205
yz-11	19	40	0.0067	0.1675	Hami	urban green spaces	93.44129029	42.87612599	724.8	L	40.179249	10.401006	8.6	0.94	0.908	HAM-7	0.0233
yz-12	46	20	0.0203	1.015	Hami	urban green spaces	93.44129029	42.87612599	724.8	L	40.179249	10.401006	8.6	0.94	0.908	HAM-7	0.0583
yz-17	23	15	0.0147	0.98	Hami	urban green spaces	93.44129029	42.87612599	724.8	L	40.179249	10.401006	8.6	0.94	0.908	HAM-7	0.0496
yz-18	17	110	0.0186	0.169090909	Hami	urban green spaces	93.44129029	42.87612599	724.8	L	40.179249	10.401006	8.6	0.94	0.908	HAM-7	0.0676
yz-20	79	78	0.027	0.346153846	Hami	urban green spaces	93.44129029	42.87612599	724.8	L	40.179249	10.401006	8.6	0.94	0.908	HAM-7	0.1248
yz-21	39	56	0.0817	1.458928571	Hami	urban green spaces	93.44129029	42.87612599	724.8	L	40.179249	10.401006	8.6	0.94	0.908	HAM-7	0.3251
yz-23	20	280	0.0314	0.112142857	Hami	urban green spaces	93.45794315	42.86504661	718.35	L	38.227155	10.662159	8.5	0.43	0.607	HAM-8	0.1147
yz-24	45	82	0.056	0.682926829	Hami	urban green spaces	93.45794315	42.86504661	718.35	L	38.227155	10.662159	8.5	0.43	0.607	HAM-8	0.2194
yz-25	27	67	0.0072	0.107462687	Hami	urban green spaces	93.45794315	42.86504661	718.35	L	38.227155	10.662159	8.5	0.43	0.607	HAM-8	0.0255
yz-26	12	36	0.0043	0.119444444	Hami	urban green spaces	93.45794315	42.86504661	718.35	L	38.227155	10.662159	8.5	0.43	0.607	HAM-8	0.0172
yz-27	18	127	0.0189	0.148818898	Hami	urban green spaces	93.45794315	42.86504661	718.35	L	38.227155	10.662159	8.5	0.43	0.607	HAM-8	0.0803
yz-28	30	1221	0.1916	0.156920557	Hami	urban green spaces	93.45794315	42.86504661	718.35	L	38.227155	10.662159	8.5	0.43	0.607	HAM-8	0.4698
yz-30	47	106	0.222	2.094339623	Hami	urban green spaces	93.45794315	42.86504661	718.35	L	38.227155	10.662159	8.5	0.43	0.607	HAM-8	0.8629
yz-31	28	72	0.0084	0.616666667	Hami	urban green spaces	93.45794315	42.86504661	718.35	L	38.227155	10.662159	8.5	0.43	0.607	HAM-8	0.0341
mf-1	16	47	0.024	0.510638298	Hotan	urban green spaces	82.68830868	37.06883087	1365.35	L	38.65142	12.8163	8.2	1.24	1.14	HOT-18	0.0819
mf-2	41	61	0.0246	0.403278689	Hotan	urban green spaces	82.68830868	37.06883087	1365.35	L	38.65142	12.8163	8.2	1.24	1.14	HOT-18	0.0918
mf-3	31	92	0.0377	0.409782609	Hotan	urban green spaces	82.68830868	37.06883087	1365.35	L	38.65142	12.8163	8.2	1.24	1.14	HOT-18	0.1576
mf-4	24	46	0.02	0.434782609	Hotan	urban green spaces	82.68830868	37.06883087	1365.35	L	38.65142	12.8163	8.2	1.24	1.14	HOT-18	0.0668
mf-5	11	6	0.0052	0.866666667	Hotan	urban green spaces	82.68830868	37.06883087	1365.35	L	38.65142	12.8163	8.2	1.24	1.14	HOT-18	0.0169
mf-6	15	6	0.0045	0.75	Hotan	urban green spaces	82.68830868	37.06883087	1365.35	L	38.65142	12.8163	8.2	1.24	1.14	HOT-18	0.0146
mf-7	27	14	0.0043	0.607142857	Hotan	urban green spaces	82.68830868	37.06883087	1365.35	L	38.65142	12.8163	8.2	1.24	1.14	HOT-18	0.0139
mf-9	8	12	0.0037	0.608333333	Hotan	urban green spaces	82.68830868	37.06883087	1365.35	L	38.65142	12.8163	8.2	1.24	1.14	HOT-18	0.0118
mf-10	14	12	0.0065	0.541666667	Hotan	urban green spaces	82.68830868	37.06883087	1365.35	L	38.65142	12.8163	8.2	1.24	1.14	HOT-18	0.0242
mf-11	19	8	0.0051	0.6375	Hotan	urban green spaces	82.68830868	37.06883087	1365.35	L	38.65142	12.8163	8.2	1.24	1.14	HOT-18	0.0184
mf-12	9	22	0.013	0.590909091	Hotan	urban green spaces	82.68830868	37.06883087	1365.35	L	38.65142	12.8163	8.2	1.24	1.14	HOT-18	0.0332
mf-13	13	55	0.0358	0.650909091	Hotan	road margins	82.68830868	37.06883087	1365.35	L	38.65142	12.8163	8.2	1.24	1.14	HOT-18	0.0997
mf-14	25	208	0.0423	0.203365385	Hotan	road margins	82.68648879	37.07385809	1360.97	L	38.69799	12.84331	8.2	1.24	1.14	HOT-19	0.1469
mf-15	45	8457	3.4945	0.413207993	Hotan	road margins	82.68648879	37.07385809	1360.97	L	38.69799	12.84331	8.2	1.24	1.14	HOT-19	14.7663
mf-16	60	168	0.1076	0.64047619	Hotan	road margins	82.68648879	37.07385809	1360.97	L	38.69799	12.84331	8.2	1.24	1.14	HOT-19	0.4488
mf-17	68	11622	4.3488	0.374186887	Hotan	agricultural margins	82.68648879	37.07385809	1360.97	L	38.69799	12.84331	8.2	1.24	1.14	HOT-19	16.2029
mf-18	19	3727	0.4458	0.11961363	Hotan	agricultural margins	82.68648879	37.07385809	1360.97	L	38.69799	12.84331	8.2	1.24	1.14	HOT-19	1.7945
mf-19	141	435	0.616	1.416091954	Hotan	agricultural margins	82.68648879	37.07385809	1360.97	L	38.69799	12.84331	8.2	1.24	1.14	HOT-19	2.2931
mf-22	19	3727	0.4458	0.11961363	Hotan	agricultural margins	82.68648879	37.07385809	1360.97	L	38.69799	12.84331	8.2	1.24	1.14	HOT-19	1.3591
mf-23	65	9969	4.1306	0.214344468	Hotan	agricultural margins	82.68648879	37.07385809	1360.97	H	38.69799	12.84331	8.2	1.24	1.14	HOT-19	18.0280
mf-24	39	12	0.0069	0.575	Hotan	urban green spaces	82.68663476	37.07893479	1364.72	L	36.11474	12.8365	8.2	1.24	1.14	HOT-20	0.0250
mf-25	24	141	0.0339	0.240425532	Hotan	urban green spaces	82.68663476	37.07893479	1364.72	L	36.11474	12.8365	8.2	1.24	1.14	HOT-20	0.1122
mf-26	67	976	0.4127	0.422848361	Hotan	urban green spaces	82.68663476	37.07893479	1364.72	L	36.11474	12.8365	8.2	1.24	1.14	HOT-20	1.6824
mf-28	46	473	0.1767	0.373572939	Hotan	urban green spaces	82.68663476	37.07893479	1364.72	L	36.11474	12.8365	8.2	1.24	1.14	HOT-20	0.5880
mf-29	46	345	0.1645	0.476811594	Hotan	urban green spaces	82.68663476	37.07893479	1364.72	L	36.11474	12.8365	8.2	1.24	1.14	HOT-20	0.6308
mf-30	23	39	0.0189	0.484615385	Hotan	urban green spaces	82.69410904	37.05781904	1373.67	L	40.54969	12.8471	8.2	1.24	1.14	HOT-21	0.0662
sy-1	28	851	0.1268	0.149001175	Aksu	road margins	82.8795	40.92966	902.25	L	113.07902	12.6457	8.5	0.65	0.63	AKS-1	0.4404
sy-2	27	318	0.0846	0.266037736	Aksu	road margins	82.8795	40.92966	902.25	L	113.07902	12.6457	8.5	0.65	0.63	AKS-1	0.2430
aks-1	28	209	0.0639	0.305741627	Aksu	road margins	83.11254	42.16523	1595.6	L	218.0687	9.317251	8.1	0.65	0.429	AKS-2	0.2158
aks-2	48	1906	0.8958	0.369989507	Aksu	road margins	83.11254	42.16523	1595.6	L	218.0687	9.317251	8.1	0.65	0.429	AKS-2	3.2548
aks-3	13.5	76	0.0181	0.238157895	Aksu	road margins	83.11254	42.16523	1595.6	L	218.0687	9.317251	8.1	0.65	0.429	AKS-2	0.0836
aks-4	10	30	0.006	0.2	Aksu	road margins	83.11254	42.16523	1595.6	L	218.0687	9.317251	8.1	0.65	0.429	AKS-2	0.0239
aks-5	10.5	85	0.0282	0.331764706	Aksu	road margins	83.11254	42.16523	1595.6	L	218.0687	9.317251	8.1	0.65	0.429	AKS-2	0.1030
aks-6	4.5	13	0.0065	0.5	Aksu	road margins	83.11254	42.16523	1595.6	L	218.0687	9.317251	8.1	0.65	0.429	AKS-2	0.0255
aks-7	11	1034	0.5237	0.506479691	Aksu	road margins	83.26204	42.29902	1844.61	L	245.0118	6.946484	8	0.74	0.665	AKS-3	1.8558
aks-8	23	493	0.2053	0.41643002	Aksu	road margins	83.26204	42.29902	1844.61	L	245.0118	6.946484	8	0.74	0.665	AKS-3	0.8222
aks-9	22	5372	2.2059	0.210629188	Aksu	road margins	83.26204	42.29902	1844.61	L	245.0118	6.946484	8	0.74	0.665	AKS-3	9.3739
aks-10	13	329	0.1599	0.486018237	Aksu	road margins	83.26204	42.29902	1844.61	L	245.0118	6.946484	8	0.74	0.665	AKS-3	0.3920
aks-11	13	4768	1.15592	0.242432886	Aksu	road margins	83.26204	42.29902	1844.61	L	245.0118	6.946484	8	0.74	0.665	AKS-3	4.4930
hs-1	37	25	0.009	0.36	Bayingolin	urban green spaces	86.8707	42.27487	1050.33	L	102.84852	10.312501	7.2	3.15	3.244	BAY-2	0.0366
hs-2	48	8	0.002	0.25	Bayingolin	urban green spaces	86.8707	42.27487	1050.33	L	102.84852	10.312501	7.2	3.15	3.244	BAY-2	0.0068
tkx-1	30	291	0.109	0.374570447	Turpan	urban green spaces	88.60866	42.80595	-26.6	L	38.31051	15.22186	8	0.54	0.463	TLF-3	0.4067
tkx-2	18	144	0.053	0.368055556	Turpan	urban green spaces	88.60866	42.80595	-26.6	L	38.31051	15.22186	8	0.54	0.463	TLF-3	0.2216
tkx-3	16	130	0.0616	0.473846154	Turpan	urban green spaces	88.60866	42.80595	-26.6	L	38.31051	15.22186	8	0.54	0.463	TLF-3	0.2057
tkx-4	78	1874	1.4833	0.291515475	Turpan	urban green spaces	88.60866	42.80595	-26.6	H	38.31051	15.22186	8	0.54	0.463	TLF-3	4.8215
tkx-5	45	1688	0.5487	0.325059242	Turpan	urban green spaces	88.60866	42.80595	-26.6	H	38.31051	15.22186	8	0.54	0.463	TLF-3	1.7841
xju-1	35.5	795	0.4357	0.548050314	Urumqi	urban green spaces	87.7381	43.8402	848	L	230.6005	7.696907	8	0.74	0.665	URU-1	1.4105
xju-2	41	461	0.1674	0.363123644	Urumqi	urban green spaces	87.7381	43.8402	848	L	230.6005	7.696907	8	0.74	0.665	URU-1	0.5317
xju-3	55	681	0.212	0.311306902	Urumqi	urban green spaces	87.7381	43.8402	848	L	230.6005	7.696907	8	0.74	0.665	URU-1	0.7886
xju-4	20	5	0.0128	2.56	Urumqi	urban green spaces	87.7381	43.8402	848	L	230.6005	7.696907	8	0.74	0.665	URU-1	0.0461
xju-5	29	2	0.0079	3.95	Urumqi	urban green spaces	87.7381	43.8402	848	L	230.6005	7.696907	8	0.74	0.665	URU-1	0.0202
xju-6	44	4005	2.5469	0.335930087	Urumqi	urban green spaces	87.7381	43.8402	848	L	230.6005	7.696907	8	0.74	0.665	URU-1	7.0920
xju-7	40	17224	2.8845	0.16746981	Urumqi	urban green spaces	87.7381	43.8402	848	L	230.6005	7.696907	8	0.74	0.665	URU-1	10.0171
xju-8	71	5247	0.9493	0.180922432	Urumqi	urban green spaces	87.7381	43.8402	848	L	230.6005	7.696907	8	0.74	0.665	URU-1	4.0113
xju-9	37	1641	0.7288	0.444119439	Urumqi	urban green spaces	87.7381	43.8402	848	L	230.6005	7.696907	8	0.74	0.665	URU-1	3.0396
xju-10	43	1127	0.5628	0.499378882	Urumqi	urban green spaces	87.7381	43.8402	848	L	230.6005	7.696907	8	0.74	0.665	URU-1	2.0969
xju-11	53	2368	1.6691	0.704856419	Urumqi	urban green spaces	87.7381	43.8402	848	L	230.6005	7.696907	8	0.74	0.665	URU-1	6.7187
xju-12	56	919	0.2794	0.304026115	Urumqi	urban green spaces	87.7381	43.8402	848	L	230.6005	7.696907	8	0.74	0.665	URU-1	1.0401
xju-13	49	7372	3.9188	0.531578947	Urumqi	urban green spaces	87.7381	43.8402	848	H	230.6005	7.696907	8	0.74	0.665	URU-1	11.9473
xju-14	18	144	0.0471	0.627083333	Urumqi	urban green spaces	87.7381	43.8402	848	L	230.6005	7.696907	8	0.74	0.665	URU-1	0.2056
xju-15	53	1356	1.0825	0.798303835	Urumqi	urban green spaces	87.7381	43.8402	848	L	230.6005	7.696907	8	0.74	0.665	URU-1	3.9224
xju-16	31	428	0.1807	0.422196262	Urumqi	urban green spaces	87.7381	43.8402	848	L	230.6005	7.696907	8	0.74	0.665	URU-1	0.5983
xju-17	33	812	0.3844	0.473399015	Urumqi	urban green spaces	87.7381	43.8402	848	L	230.6005	7.696907	8	0.74	0.665	URU-1	1.5670
xju-18	33	129	0.0811	0.628682171	Urumqi	urban green spaces	87.6114	43.764	855	L	252.3166	8.455527	8.1	0.78	0.755	URU-2	0.2699
xju-19	68	837	0.1948	0.232735962	Urumqi	urban green spaces	87.6114	43.764	855	L	252.3166	8.455527	8.1	0.78	0.755	URU-2	0.7470
xju-20	76	596	0.4008	0.672483221	Urumqi	urban green spaces	87.6114	43.764	855	L	252.3166	8.455527	8.1	0.78	0.755	URU-2	1.4045
xju-21	62	3	0.0031	1.033333333	Urumqi	urban green spaces	87.6114	43.764	855	L	252.3166	8.455527	8.1	0.78	0.755	URU-2	0.0108
xju-22	39	81	0.0499	0.616049383	Urumqi	urban green spaces	87.6114	43.764	855	L	252.3166	8.455527	8.1	0.78	0.755	URU-2	0.1433
xju-23	49	1656	0.5195	0.313707729	Urumqi	urban green spaces	87.6114	43.764	855	L	252.3166	8.455527	8.1	0.78	0.755	URU-2	1.7543
xju-24	39.5	76	0.0246	0.723684211	Urumqi	urban green spaces	87.6114	43.764	855	L	252.3166	8.455527	8.1	0.78	0.755	URU-2	0.0894
xju-25	27	10	0.0081	0.81	Urumqi	urban green spaces	87.6114	43.764	855	L	252.3166	8.455527	8.1	0.78	0.755	URU-2	0.0374
xju-26	38	1440	0.615	0.427083333	Urumqi	urban green spaces	87.6114	43.764	855	L	252.3166	8.455527	8.1	0.78	0.755	URU-2	2.4473
xju-27	20	32	0.0143	0.446875	Urumqi	urban green spaces	87.6114	43.764	855	L	252.3166	8.455527	8.1	0.78	0.755	URU-2	0.0522
xju-28	45	368	0.0488	0.132608696	Urumqi	urban green spaces	87.6114	43.764	855	L	252.3166	8.455527	8.1	0.78	0.755	URU-2	0.1911
xju-29	57	344	0.1644	0.477906977	Urumqi	urban green spaces	87.6114	43.764	855	L	252.3166	8.455527	8.1	0.78	0.755	URU-2	0.5826
xju-30	26	9	0.0051	0.566666667	Urumqi	urban green spaces	87.6114	43.764	855	L	252.3166	8.455527	8.1	0.78	0.755	URU-2	0.0204
xju-31	41	14	0.0123	0.878571429	Urumqi	urban green spaces	87.6114	43.764	855	L	252.3166	8.455527	8.1	0.78	0.755	URU-2	0.0523
xju-32	38	151	0.0744	0.492715232	Urumqi	urban green spaces	87.6114	43.764	855	L	252.3166	8.455527	8.1	0.78	0.755	URU-2	0.2512
xju-33	35	36	0.0189	0.525	Urumqi	urban green spaces	87.6114	43.764	855	L	252.3166	8.455527	8.1	0.78	0.755	URU-2	0.0687
xju-34	41	18	0.0114	0.633333333	Urumqi	urban green spaces	87.6114	43.764	855	L	252.3166	8.455527	8.1	0.78	0.755	URU-2	0.0527
xju-35	78.5	345	0.2741	0.794492754	Urumqi	urban green spaces	87.6114	43.764	855	L	252.3166	8.455527	8.1	0.78	0.755	URU-2	1.0907
xju-36	75	398	0.2028	0.509547739	Urumqi	urban green spaces	87.6114	43.764	855	L	252.3166	8.455527	8.1	0.78	0.755	URU-2	0.7409
xju-37	27	12	0.0085	0.708333333	Urumqi	urban green spaces	87.6114	43.764	855	L	252.3166	8.455527	8.1	0.78	0.755	URU-2	0.0333
xju-38	35	24	0.0207	0.8625	Urumqi	urban green spaces	87.6114	43.764	855	L	252.3166	8.455527	8.1	0.78	0.755	URU-2	0.0734
xju-39	38	123	0.0427	0.347154472	Urumqi	urban green spaces	87.6114	43.764	855	L	252.3166	8.455527	8.1	0.78	0.755	URU-2	0.1710
xju-40	30	341	0.2288	0.670967742	Urumqi	urban green spaces	87.6114	43.764	855	L	252.3166	8.455527	8.1	0.78	0.755	URU-2	0.9723
xju-41	38	5064	3.2457	0.340936019	Urumqi	urban green spaces	87.6114	43.764	855	L	252.3166	8.455527	8.1	0.78	0.755	URU-2	10.9605
xju-42	53	719	0.335	0.465924896	Urumqi	urban green spaces	87.6114	43.764	855	L	252.3166	8.455527	8.1	0.78	0.755	URU-2	1.2172
xju-43	51	7211	2.5398	0.352211898	Urumqi	urban green spaces	87.6114	43.764	855	L	252.3166	8.455527	8.1	0.78	0.755	URU-2	11.7370
xju-44	50	81	0.0628	0.775308642	Urumqi	urban green spaces	87.6114	43.764	855	L	252.3166	8.455527	8.1	0.78	0.755	URU-2	0.2499
xju-45	38	1865	3.2015	1.716621984	Urumqi	urban green spaces	87.6114	43.764	855	L	252.3166	8.455527	8.1	0.78	0.755	URU-2	11.6964
xju-46	40	1060	0.5947	0.561037736	Urumqi	urban green spaces	87.6114	43.764	855	L	252.3166	8.455527	8.1	0.78	0.755	URU-2	2.3294
